# Supplementary material for: Derived alleles of two axis proteins affect meiotic traits in autotetraploid Arabidopsis arenosa
Source: Proc Natl Acad Sci U S A. 2020 Apr 9;117(16):8980–8. doi: 10.1073/pnas.1919459117 (PMC7183234; doi:10.1073/pnas.1919459117)
Supplement: Supplementary File [file pnas.1919459117.sd01.csv]

Genotype	Plant	Image	Ring	Cross	Bowtie	Rod	MV
TTTT	TBG_2	21	0	1	5	10	0
TTTT	TBG_2	22	1	3	4	3	1
TTTT	TBG_2	36	0	3	4	4	0
TTTT	TBG_2	50	1	5	2	1	1
TTTT	TBG_2	58	0	4	6	5	0
TTTT	TBG_2	70	0	5	7	3	1
TTTT	TBG_2	82	2	1	3	8	0
TTTT	TBG_2	83	0	7	6	3	0
TTTT	TBG_2	86	2	5	1	6	1
TTTT	TBG_2	98	1	2	4	6	0
TTTT	TBG_2	100	0	3	4	6	1
TTTT	TBG_2	121	2	0	1	13	1
TTTT	TBG_2	138	1	2	0	8	0
TTTT	TBG_2	143	3	4	5	4	0
TTTT	TBG_2	155	2	1	2	9	0
TTTT	TBG_2	168	0	4	6	5	1
TTTT	TBG_2	184	1	4	6	5	1
TTTT	TBG_2	216	3	0	3	3	1
TTTT	TBG_2	251	0	2	6	4	0
TTTT	TBG_2	276	2	2	5	7	0
TTTT	TBG_2	277	1	2	8	3	1
TTTT	TBG_2	306	2	0	5	6	0
TTTT	TBG_2	310	0	1	7	6	0
TTTT	TBG_2	327	0	0	2	6	1
TTTT	TBG_2	329	2	3	4	4	0
TTTT	TBG_4	7	3	1	9	2	0
TTTT	TBG_4	8	5	5	4	2	0
TTTT	TBG_4	12	3	7	3	2	0
TTTT	TBG_4	19	2	2	5	4	1
TTTT	TBG_4	23	2	5	6	3	0
TTTT	TBG_4	75	2	4	5	2	1
TTTT	TBG_4	88	1	3	5	3	0
TTTT	TBG_4	108	0	3	6	4	0
TTTT	TBG_4	142	3	3	3	7	0
TTTT	TBG_4	176	1	7	3	4	0
TTTT	TBG_4	188	0	5	6	2	1
TTTT	TBG_4	191	2	3	5	5	0
TTTT	TBG_4	202	0	6	5	5	0
TTTT	TBG_4	203	0	4	5	0	1
TTTT	TBG_4	208	3	1	5	1	1
TTTT	TBG_4	211	0	2	13	0	0
TTTT	TBG_4	235	1	5	0	3	1
TTTT	TBG_4	248	1	5	4	6	0
TTTT	TBG_4	269	0	3	10	1	0
TTTT	TBG_4	305	0	5	5	4	0
TTTT	TBG_4	317	1	3	7	1	0
TTTT	TBG_4	323	2	3	8	3	0
TTTT	TBG_4	332	4	4	3	2	0
TTTT	TBG_4	333	2	3	3	7	0
TTTT	TBG_4	344	3	6	6	1	0
TxD	TxD	9	2	1	3	7
TxD	TxD	10	2	3	4	4
TxD	TxD	13	0	3	9	3
TxD	TxD	14	3	5	2	6
TxD	TxD	19	3	3	5	2
TxD	TxD	23	0	4	6	3
TxD	TxD	28	3	5	4	2
TxD	TxD	30	1	5	4	3
TxD	TxD	33	1	5	6	2
TxD	TxD	38	3	1	5	4
TxD	TxD	43	2	3	3	5
TxD	TxD	46	0	4	5	1
TxD	TxD	48	1	4	4	1
TxD	TxD	53	0	5	9	1
TxD	TxD	56	1	1	6	6
TxD	TxD	57	0	7	1	3
TxD	TxD	69	1	2	4	7
TxD	TxD	71	2	3	4	5
TxD	TxD	74	0	4	10	2
TxD	TxD	75	1	4	7	3
TxD	TxD	77	1	7	6	1
TxD	TxD	83	1	8	4	3
TxD	TxD	105	2	3	6	3
TxD	TxD	110	0	5	4	4
TxD	TxD	112	0	3	7	4
DDDD	TBG.5Bx3B_2	5	2	2	3	3	0
DDDD	TBG.5Bx3B_2	11	0	5	3	5	1
DDDD	TBG.5Bx3B_2	13	0	5	8	2	1
DDDD	TBG.5Bx3B_2	24	1	6	4	4	1
DDDD	TBG.5Bx3B_2	27	0	4	5	3	0
DDDD	TBG.5Bx3B_2	30	1	4	6	2	0
DDDD	TBG.5Bx3B_2	37	1	3	7	3	1
DDDD	TBG.5Bx3B_2	49	0	4	8	4	1
DDDD	TBG.5Bx3B_2	53	0	1	7	1	1
DDDD	TBG.5Bx3B_2	65	0	9	3	1	1
DDDD	TBG.5Bx3B_2	74	1	8	3	3	1
DDDD	TBG.5Bx3B_2	79	2	5	4	0	1
DDDD	TBG.5Bx3B_2	91	1	8	5	2	1
DDDD	TBG.5Bx3B_2	133	0	3	1	6	0
DDDD	TBG.5Bx3B_2	164	0	7	3	3	1
DDDD	TBG.5Bx3B_2	167	2	3	5	4	1
DDDD	TBG.5Bx3B_2	171	0	4	5	1	0
DDDD	TBG.5Bx3B_2	180	3	5	5	2	0
DDDD	TBG.5Bx3B_2	194	1	4	5	4	0
DDDD	TBG.5Bx3B_2	205	2	2	3	9	0
DDDD	TBG.5Bx3B_2	226	0	2	6	5	1
DDDD	TBG.5Bx3B_2	244	3	3	5	3	1
DDDD	TBG.5Bx3B_2	263	1	4	3	3	1
DDDD	TBG.5Bx3B_2	336	0	7	6	1	0
DDDD	TBG.5Bx3B_2	342	0	4	7	1	0
DDDD	TBG.5Bx3B_4	10	2	9	4	0	0
DDDD	TBG.5Bx3B_4	40	1	3	8	0	1
DDDD	TBG.5Bx3B_4	56	1	4	4	6	0
DDDD	TBG.5Bx3B_4	59	0	6	3	0	0
DDDD	TBG.5Bx3B_4	63	0	5	4	3	0
DDDD	TBG.5Bx3B_4	72	1	7	1	0	1
DDDD	TBG.5Bx3B_4	105	1	4	4	2	0
DDDD	TBG.5Bx3B_4	130	2	1	6	1	1
DDDD	TBG.5Bx3B_4	175	0	4	8	4	0
DDDD	TBG.5Bx3B_4	247	1	5	5	2	0
DDDD	TBG.5Bx3B_4	287	2	2	0	0	1
DDDD	TBG.5Bx3B_4	292	1	5	3	3	1
DDDD	TBG.5Bx3B_4	304	2	6	4	3	0
DDDD	TBG.5Bx3B_6	4	2	5	5	2	0
DDDD	TBG.5Bx3B_6	6	2	2	11	2	1
DDDD	TBG.5Bx3B_6	68	0	4	5	3	0
DDDD	TBG.5Bx3B_6	80	3	3	4	2	0
DDDD	TBG.5Bx3B_6	81	2	4	3	3	0
DDDD	TBG.5Bx3B_6	92	1	2	6	3	0
DDDD	TBG.5Bx3B_6	94	1	5	1	8	0
DDDD	TBG.5Bx3B_6	102	1	8	5	0	0
DDDD	TBG.5Bx3B_6	104	2	1	8	5	0
DDDD	TBG.5Bx3B_6	111	1	7	2	4	1
DDDD	TBG.5Bx3B_6	156	1	4	2	3	0
DDDD	TBG.5Bx3B_6	159	1	6	3	2	0
DDDD	TBG.5Bx3B_6	163	1	9	2	1	1
DDDD	TBG.5Bx3B_6	190	1	4	7	2	0
DDDD	TBG.5Bx3B_6	197	0	2	8	2	1
DDDD	TBG.5Bx3B_6	200	1	1	8	3	1
DDDD	TBG.5Bx3B_6	201	1	6	5	2	0
DDDD	TBG.5Bx3B_6	213	1	4	5	1	1
DDDD	TBG.5Bx3B_6	256	0	6	7	3	0
DDDD	TBG.5Bx3B_6	257	1	6	6	1	1
DDDD	TBG.5Bx3B_6	270	1	5	6	4	0
DDDD	TBG.5Bx3B_6	295	0	2	4	4	1
DDDD	TBG.5Bx3B_6	303	0	7	6	2	0
DDDD	TBG.5Bx3B_6	309	1	3	7	1	1
DDDD	TBG.5Bx3B_6	325	1	6	7	2	0
Diploid(x2)	SN29	SN29-10	4	4	4	4
Diploid(x2)	SN29	SN29-104b	6	4	4	2
Diploid(x2)	SN29	SN29-105b	2	4	0	8
Diploid(x2)	SN29	SN29-106c	6	2	4	2
Diploid(x2)	SN29	SN29-110	2	12	2	0
Diploid(x2)	SN29	SN29-112	2	6	2	2
Diploid(x2)	SN29	SN29-12	2	4	6	2
Diploid(x2)	SN29	SN29-127	8	2	6	0
Diploid(x2)	SN29	SN29-128	4	8	2	0
Diploid(x2)	SN29	SN29-131	4	2	2	2
Diploid(x2)	SN29	SN29-132	0	10	0	6
Diploid(x2)	SN29	SN29-134	0	6	4	4
Diploid(x2)	SN29	SN29-135	2	12	0	2
Diploid(x2)	SN29	SN29-144b	6	4	2	2
Diploid(x2)	SN29	SN29-151	2	8	2	2
Diploid(x2)	SN29	SN29-154	0	4	10	2
Diploid(x2)	SN29	SN29-21	2	6	6	2
Diploid(x2)	SN29	SN29-3	4	8	2	2
Diploid(x2)	SN29	SN29-57	0	8	4	4
Diploid(x2)	SN29	SN29-59	2	4	2	2
Diploid(x2)	SN29	SN29-70	2	6	2	4
Diploid(x2)	SN29	SN29-72	0	6	4	6
Diploid(x2)	SN29	SN29-91	2	8	4	2
Diploid(x2)	SN29	SN29-92	2	10	2	2
Diploid(x2)	SN29	SN29-98	0	6	4	2
TTTT	TBG.6A.1.7x8_3	14	2	4	6	4	1
TTTT	TBG.6A.1.7x8_3	42	2	0	2	5	1
TTTT	TBG.6A.1.7x8_3	72	1	3	3	5	0
TTTT	TBG.6A.1.7x8_3	89	0	2	3	11	0
TTTT	TBG.6A.1.7x8_3	97	4	3	2	7	0
TTTT	TBG.6A.1.7x8_3	104	5	2	3	4	1
TTTT	TBG.6A.1.7x8_3	123	4	2	4	3	1
TTTT	TBG.6A.1.7x8_3	147	2	3	5	4	0
TTTT	TBG.6A.1.7x8_3	154	2	2	5	6	0
TTTT	TBG.6A.1.7x8_3	162	3	5	4	4	0
TTTT	TBG.6A.1.7x8_3	163	0	1	6	7	1
TTTT	TBG.6A.1.7x8_3	181	2	0	2	11	0
TTTT	TBG.6A.1.7x8_3	184	4	1	5	5	0
TTTT	TBG.6A.1.7x8_3	187	1	4	4	3	0
TTTT	TBG.6A.1.7x8_3	194	0	6	8	1	0
TTTT	TBG.6A.1.7x8_3	196	3	3	5	5	0
TTTT	TBG.6A.1.7x8_3	197	3	1	4	4	0
TTTT	TBG.6A.1.7x8_3	200	4	2	2	6	0
TTTT	TBG.6A.1.7x8_3	203	0	3	4	4	1
TTTT	TBG.6A.1.7x8_3	214	3	5	4	3	0
TTTT	TBG.6A.1.7x8_3	226	3	2	7	2	0
TTTT	TBG.6A.1.7x8_3	228	0	0	11	3	0
TTTT	TBG.6A.1.7x8_3	262	2	3	5	2	0
TTTT	TBG.6A.1.7x8_3	294	2	1	5	4	0
TTTT	TBG.6A.1.7x8_3	295	1	4	6	2	0
TTTT	TBG.6A.1.7x8_7	3	4	2	0	7	0
TTTT	TBG.6A.1.7x8_7	8	1	2	4	6	1
TTTT	TBG.6A.1.7x8_7	10	1	3	4	5	0
TTTT	TBG.6A.1.7x8_7	21	0	8	2	2	0
TTTT	TBG.6A.1.7x8_7	34	4	6	2	4	0
TTTT	TBG.6A.1.7x8_7	37	2	2	5	6	0
TTTT	TBG.6A.1.7x8_7	75	1	1	2	4	1
TTTT	TBG.6A.1.7x8_7	77	0	6	4	4	1
TTTT	TBG.6A.1.7x8_7	93	1	2	5	3	1
TTTT	TBG.6A.1.7x8_7	114	0	3	9	4	0
TTTT	TBG.6A.1.7x8_7	115	3	4	6	2	0
TTTT	TBG.6A.1.7x8_7	117	2	1	4	7	1
TTTT	TBG.6A.1.7x8_7	119	0	3	6	4	0
TTTT	TBG.6A.1.7x8_7	125	2	4	5	5	0
TTTT	TBG.6A.1.7x8_7	126	2	3	3	4	1
TTTT	TBG.6A.1.7x8_7	156	0	4	3	5	1
TTTT	TBG.6A.1.7x8_7	174	1	4	8	1	1
TTTT	TBG.6A.1.7x8_7	190	2	3	5	3	0
TTTT	TBG.6A.1.7x8_7	198	0	0	7	7	1
TTTT	TBG.6A.1.7x8_7	209	1	4	6	3	1
TTTT	TBG.6A.1.7x8_7	219	3	4	4	1	1
TTTT	TBG.6A.1.7x8_7	241	0	4	7	2	1
TTTT	TBG.6A.1.7x8_7	261	0	3	9	4	0
TTTT	TBG.6A.1.7x8_7	282	1	2	6	4	0
TTTT	TBG.6A.1.7x8_7	293	3	2	8	2	0
DDDD	TBG.5bx3b_11	29	1	6	3	4	0
DDDD	TBG.5bx3b_11	49	0	2	6	5	1
DDDD	TBG.5bx3b_11	112	0	2	4	5	1
DDDD	TBG.5bx3b_11	150	1	3	6	3	1
DDDD	TBG.5bx3b_11	161	2	5	7	1	0
DDDD	TBG.5bx3b_11	207	1	3	5	2	1
DDDD	TBG.5bx3b_11	263	1	2	3	1	1
DDDD	TBG.5bx3b_11	269	1	2	7	5	0
DDDD	TBG.7x23_2	1	2	4	5	4	0
DDDD	TBG.7x23_2	2	0	5	5	4	1
DDDD	TBG.7x23_2	55	0	3	9	1	1
DDDD	TBG.7x23_2	57	2	3	5	5	1
DDDD	TBG.7x23_2	65	0	4	5	2	0
DDDD	TBG.7x23_2	82	1	4	6	3	0
DDDD	TBG.7x23_2	88	0	7	2	7	1
DDDD	TBG.7x23_2	108	2	3	6	1	1
DDDD	TBG.7x23_2	116	0	4	4	4	0
DDDD	TBG.7x23_2	138	0	6	7	2	0
DDDD	TBG.7x23_2	168	0	3	9	1	1
DDDD	TBG.7x23_2	173	2	2	9	1	1
DDDD	TBG.7x23_2	177	0	3	11	2	0
DDDD	TBG.7x23_2	189	0	5	9	2	0
DDDD	TBG.7x23_2	192	2	2	9	3	1
DDDD	TBG.7x23_2	220	1	4	5	1	1
DDDD	TBG.7x23_2	221	1	4	8	1	1
DDDD	TBG.7x23_2	225	2	3	8	3	0
DDDD	TBG.7x23_2	229	1	4	8	0	1
DDDD	TBG.7x23_2	255	0	1	10	2	1
DDDD	TBG.7x23_2	256	2	2	8	2	1
DDDD	TBG.7x23_2	259	0	6	4	3	1
DDDD	TBG.7x23_2	266	1	3	7	0	0
DDDD	TBG.7x23_2	280	0	1	11	3	0
DDDD	TBG.7x23_2	290	2	1	3	6	1
DDDD	TBG.7x23_3	5	0	3	5	3	1
DDDD	TBG.7x23_3	19	1	1	7	6	0
DDDD	TBG.7x23_3	25	0	2	7	1	0
DDDD	TBG.7x23_3	26	1	7	3	2	1
DDDD	TBG.7x23_3	38	1	6	6	3	0
DDDD	TBG.7x23_3	54	1	4	4	3	1
DDDD	TBG.7x23_3	60	0	3	6	5	1
DDDD	TBG.7x23_3	69	0	5	6	1	1
DDDD	TBG.7x23_3	94	0	6	6	1	0
DDDD	TBG.7x23_3	136	1	5	6	3	0
DDDD	TBG.7x23_3	159	1	6	4	3	1
DDDD	TBG.7x23_3	179	0	4	9	1	0
DDDD	TBG.7x23_3	188	1	5	6	4	1
DDDD	TBG.7x23_3	199	2	9	3	2	0
DDDD	TBG.7x23_3	205	5	2	7	1	1
DDDD	TBG.7x23_3	230	1	3	3	2	1
DDDD	TBG.7x23_3	231	1	0	7	3	1
DDDD	TBG.7x23_3	240	0	6	6	3	1
DDDD	TBG.7x23_3	253	3	4	5	1	0
DDDD	TBG.7x23_3	257	1	4	8	2	1
DDDD	TBG.7x23_3	258	2	5	4	3	0
DDDD	TBG.7x23_3	268	0	3	10	1	0
DDDD	TBG.7x23_3	276	2	3	6	3	1
DDDD	TBG.7x23_3	281	1	4	9	1	1
DDDD	TBG.7x23_3	289	2	1	11	1	0
DDDD	TBG.7x23_4	9	1	4	5	3	1
DDDD	TBG.7x23_4	12	3	2	6	4	1
DDDD	TBG.7x23_4	32	0	2	2	5	1
DDDD	TBG.7x23_4	35	0	5	5	4	0
DDDD	TBG.7x23_4	36	0	3	10	2	1
DDDD	TBG.7x23_4	45	3	2	4	5	0
DDDD	TBG.7x23_4	50	1	3	6	2	1
DDDD	TBG.7x23_4	62	0	3	6	1	1
DDDD	TBG.7x23_4	71	1	2	10	1	0
DDDD	TBG.7x23_4	86	1	3	1	5	0
DDDD	TBG.7x23_4	100	1	0	5	7	0
DDDD	TBG.7x23_4	129	0	4	6	4	1
DDDD	TBG.7x23_4	137	0	4	7	5	0
DDDD	TBG.7x23_4	145	1	8	3	2	0
DDDD	TBG.7x23_4	148	2	2	6	5	0
DDDD	TBG.7x23_4	149	0	2	9	0	0
DDDD	TBG.7x23_4	153	2	6	6	1	0
DDDD	TBG.7x23_4	158	1	3	7	3	0
DDDD	TBG.7x23_4	171	1	5	6	2	0
DDDD	TBG.7x23_4	175	0	0	7	3	0
DDDD	TBG.7x23_4	195	0	3	7	5	1
DDDD	TBG.7x23_4	211	0	1	10	4	0
DDDD	TBG.7x23_4	245	1	4	5	3	0
DDDD	TBG.7x23_4	271	0	1	9	3	0
DDDD	TBG.7x23_4	273	1	3	8	1	0
DDDD	TBG.7x23_5	11	1	1	4	5	1
DDDD	TBG.7x23_5	18	0	9	2	3	1
DDDD	TBG.7x23_5	20	1	2	7	2	1
DDDD	TBG.7x23_5	31	0	5	4	5	0
DDDD	TBG.7x23_5	41	2	6	2	4	1
DDDD	TBG.7x23_5	52	3	4	6	3	0
DDDD	TBG.7x23_5	56	2	3	5	1	1
DDDD	TBG.7x23_5	58	0	4	5	0	1
DDDD	TBG.7x23_5	74	4	4	4	2	0
DDDD	TBG.7x23_5	92	0	5	7	3	1
DDDD	TBG.7x23_5	105	0	4	8	3	0
DDDD	TBG.7x23_5	109	3	4	3	3	1
DDDD	TBG.7x23_5	118	0	6	7	2	1
DDDD	TBG.7x23_5	121	0	5	6	2	0
DDDD	TBG.7x23_5	130	2	3	4	3	0
DDDD	TBG.7x23_5	133	0	5	6	4	1
DDDD	TBG.7x23_5	140	2	3	8	1	0
DDDD	TBG.7x23_5	144	0	3	7	2	1
DDDD	TBG.7x23_5	176	1	4	5	2	0
DDDD	TBG.7x23_5	204	0	3	11	2	1
DDDD	TBG.7x23_5	222	0	5	9	2	0
DDDD	TBG.7x23_5	227	0	3	7	3	0
DDDD	TBG.7x23_5	233	1	5	6	1	0
DDDD	TBG.7x23_5	292	0	3	4	3	1
DDDD	TBG.7x23_5	297	0	6	9	0	0
