# Supplementary material for: Derived alleles of two axis proteins affect meiotic traits in autotetraploid Arabidopsis arenosa
Source: Proc Natl Acad Sci U S A. 2020 Apr 9;117(16):8980–8. doi: 10.1073/pnas.1919459117 (PMC7183234; doi:10.1073/pnas.1919459117)
Supplement: Supplementary File [file pnas.1919459117.sd02.csv]

Genotype	ASY1_genotype	ASY3_genotype	Plant	Image	Ring	Cross	Bowtie	Rod	MV
DD	D	D	91	8	3	2	6	2	1
DD	D	D	91	10	3	2	6	1	0
DD	D	D	91	12	3	2	8	1	1
DD	D	D	91	14	3	2	7	3	1
DD	D	D	91	17	2	0	8	3	1
DD	D	D	91	19	3	0	8	2	1
DD	D	D	91	20	3	3	4	0	0
DD	D	D	91	21	4	2	9	1	0
DD	D	D	91	22	1	1	8	0	1
DD	D	D	91	25	2	4	9	1	0
DD	D	D	91	26	2	1	5	4	1
DD	D	D	91	27	0	3	5	2	0
DD	D	D	91	29	2	2	10	0	1
DD	D	D	91	32	3	1	7	2	1
DD	D	D	91	35	3	3	5	4	0
DD	D	D	1T-14	1	2	0	6	2	0
DD	D	D	1T-14	2	4	1	5	4	1
DD	D	D	1T-14	3	3	1	4	2	1
DD	D	D	1T-14	4	2	1	7	3	0
DD	D	D	1T-14	5	3	1	4	2	0
DD	D	D	1T-14	6	1	0	8	2	0
DD	D	D	1T-14	8	5	3	3	2	0
DD	D	D	1T-14	7	3	1	4	2	0
DD	D	D	1T-37	9	2	2	8	3	0
DD	D	D	1T-37	10	0	4	8	1	0
DD	D	D	1T-37	12	1	1	7	1	0
DD	D	D	1T-37	14	1	2	8	1	0
DD	D	D	1T-37	22	2	1	8	4	0
DD	D	D	1T-37	30	0	1	8	3	0
DD	D	D	1T-37	32	2	0	9	2	1
DD	D	D	1T-37	35	1	1	7	2	0
DD	D	D	1T-37	36	2	1	5	4	0
DD	D	D	1T-37	40	1	6	5	0	0
DD	D	D	1T-37	47	6	2	6	1	1
DD	D	D	1T-37	50	1	1	10	1	1
DD	D	D	1T-37	54	3	1	5	4	1
DD	D	D	1T-37	55	3	2	8	3	0
DD	D	D	1T-37	56	1	3	5	2	1
DT	D	T	34	1	3	0	5	4	1
DT	D	T	34	9	2	0	10	1	1
DT	D	T	34	11	1	1	3	9	1
DT	D	T	34	13	5	1	6	3	0
DT	D	T	34	21	4	1	5	4	0
DT	D	T	34	25	3	0	7	1	1
DT	D	T	34	27	4	1	6	1	1
DT	D	T	34	33	1	1	8	3	1
DT	D	T	34	39	1	0	10	3	0
DT	D	T	34	40	6	1	5	2	0
DT	D	T	34	41	8	1	5	1	0
DT	D	T	34	42	3	0	7	6	1
DT	D	T	34	45	2	3	6	4	1
DT	D	T	34	48	3	1	7	1	0
DT	D	T	34	58	3	1	2	6	1
DT	D	T	1T-5	5	3	1	6	4	0
DT	D	T	1T-5	12	3	0	8	1	1
DT	D	T	1T-5	3	1	3	7	1	0
DT	D	T	1T-5	675	2	2	8	1	0
DT	D	T	1T-5	677	1	4	7	2	0
DT	D	T	1T-5	676	3	0	8	1	1
DT	D	T	1T-5	18	1	2	7	0	0
DT	D	T	1T-5	32	2	1	8	3	1
DT	D	T	1T-5	7	1	1	7	2	1
DT	D	T	1T-5	8	2	1	7	1	0
DT	D	T	1T-5	10	3	1	7	2	1
DT	D	T	1T-5	674	1	1	10	1	0
DT	D	T	1T-5	681	2	3	5	2	0
DT	D	T	1T-5	15	3	0	9	3	0
DT	D	T	1T-5	2	2	2	5	2	0
DT	D	T	4T-15	2	2	4	7	1	0
DT	D	T	4T-15	3	4	3	6	3	0
DT	D	T	4T-15	4	5	2	4	2	1
DT	D	T	4T-15	28	1	1	8	2	0
DT	D	T	4T-15	60.1	3	3	4	5	0
DT	D	T	4T-15	64	6	1	5	2	0
DT	D	T	4T-15	66	4	2	4	4	0
DT	D	T	4T-15	67	4	2	7	0	1
DT	D	T	4T-15	70	5	1	6	1	1
DT	D	T	4T-15	71	2	1	10	1	1
DT	D	T	4T-15	72	4	3	4	2	1
DT	D	T	4T-15	73	7	2	8	0	0
DT	D	T	4T-15	76	4	2	6	3	0
DT	D	T	4T-15	79	4	1	6	1	0
DT	D	T	4T-15	85	3	3	10	0	1
DT	D	T	5T-4	1	4	1	6	4	1
DT	D	T	5T-4	3	3	0	7	1	1
DT	D	T	5T-4	9	2	1	6	3	1
DT	D	T	5T-4	12	1	0	10	1	1
DT	D	T	5T-4	17	2	1	7	1	1
DT	D	T	5T-4	19	0	3	3	3	0
DT	D	T	5T-4	20	2	3	3	5	1
DT	D	T	5T-4	21	6	2	3	1	1
DT	D	T	5T-4	22	1	1	7	2	1
DT	D	T	5T-4	23	1	1	8	0	1
DT	D	T	5T-4	27	1	3	6	1	0
DT	D	T	5T-4	29	3	2	7	2	0
DT	D	T	5T-4	30	4	3	6	1	0
DT	D	T	5T-4	33	2	3	3	2	0
DT	D	T	5T-4	38	1	2	8	4	1
DT	D	T	6T-11	1	1	1	7	2	0
DT	D	T	6T-11	4	5	0	8	2	0
DT	D	T	6T-11	5	2	3	7	3	0
DT	D	T	6T-11	7	3	1	9	2	1
DT	D	T	6T-11	9	4	1	6	2	0
DT	D	T	6T-11	11	5	1	8	1	0
DT	D	T	6T-11	13	1	0	9	2	0
DT	D	T	6T-11	14	2	4	3	2	0
DT	D	T	6T-11	28	1	2	9	1	0
DT	D	T	6T-11	16	7	1	5	2	0
DT	D	T	6T-11	18	1	0	5	4	0
DT	D	T	6T-11	19	2	3	7	0	0
DT	D	T	6T-11	21	2	2	9	0	1
DT	D	T	6T-11	22	0	3	8	1	1
DT	D	T	6T-11	26	1	3	8	2	0
TD	T	D	143	1	5	0	4	2	0
TD	T	D	143	2	2	0	8	1	1
TD	T	D	143	3	3	1	8	3	0
TD	T	D	143	4	1	2	12	0	1
TD	T	D	143	5	1	1	8	3	0
TD	T	D	143	6	1	2	8	0	1
TD	T	D	143	7	3	0	8	1	1
TD	T	D	143	8	3	4	4	1	0
TD	T	D	143	9.1	3	1	6	6	0
TD	T	D	143	9.2	7	0	5	4	0
TD	T	D	143	10	1	1	7	2	0
TD	T	D	143	11	10	1	2	1	0
TD	T	D	143	13	4	3	2	4	0
TD	T	D	143	14	3	1	6	1	0
TD	T	D	1T-17	1	4	1	10	0	0
TD	T	D	1T-17	3	3	0	4	4	1
TD	T	D	1T-17	10	2	2	8	2	1
TD	T	D	1T-17	13	1	0	11	0	1
TD	T	D	1T-17	14	4	1	9	0	0
TD	T	D	1T-17	15	3	1	9	1	0
TD	T	D	1T-17	16	1	0	12	2	0
TD	T	D	1T-17	17	0	4	6	1	1
TD	T	D	1T-17	20	2	2	7	3	0
TD	T	D	1T-17	23	2	3	6	1	1
TD	T	D	1T-17	28	2	1	8	2	0
TD	T	D	1T-17	30	2	1	7	2	0
TD	T	D	1T-17	35	2	3	3	4	1
TD	T	D	1T-17	36	4	0	7	3	1
TD	T	D	1T-17	37	0	1	8	5	1
TD	T	D	2T-19	1	2	0	7	3	0
TD	T	D	2T-19	2	3	1	4	2	1
TD	T	D	2T-19	3	2	2	7	3	1
TD	T	D	2T-19	4	2	0	8	2	1
TD	T	D	2T-19	5	6	1	2	3	0
TD	T	D	2T-19	6	3	1	8	3	0
TD	T	D	2T-19	7	7	1	6	0	1
TD	T	D	2T-19	9	5	1	4	4	0
TD	T	D	2T-19	11	4	0	7	2	1
TD	T	D	2T-19	12	4	0	6	1	0
TD	T	D	2T-19	15	2	1	2	6	1
TD	T	D	2T-19	20	3	0	6	2	1
TD	T	D	2T-19	21	4	1	10	0	0
TD	T	D	2T-19	22	4	0	6	4	0
TD	T	D	2T-19	25	4	1	8	1	0
TD	T	D	2T-25	1	3	0	7	4	1
TD	T	D	2T-25	2	1	0	7	5	1
TD	T	D	2T-25	4	3	0	6	2	0
TD	T	D	2T-25	7	3	1	9	1	1
TD	T	D	2T-25	8	2	3	7	3	0
TD	T	D	2T-25	10	2	2	9	2	1
TD	T	D	2T-25	11	4	1	7	2	0
TD	T	D	2T-37	2	1	1	10	3	1
TD	T	D	2T-37	3	1	1	6	4	0
TD	T	D	2T-37	4	1	3	5	3	1
TD	T	D	2T-37	5	2	5	7	1	0
TD	T	D	2T-37	6	6	1	1	2	1
TD	T	D	2T-37	8	0	2	8	5	0
TD	T	D	2T-37	9	1	2	5	5	0
TD	T	D	2T-37	10	0	1	7	4	1
TD	T	D	2T-37	11	1	2	7	1	0
TD	T	D	2T-37	12	4	0	4	4	1
TD	T	D	2T-37	13	0	2	7	2	0
TD	T	D	2T-37	14	0	2	7	3	1
TD	T	D	2T-37	15	1	2	7	4	0
TD	T	D	2T-37	17	3	1	7	4	0
TD	T	D	2T-37	21	0	3	6	2	1
TD	T	D	3T-16	2	3	2	7	1	1
TD	T	D	3T-16	7	2	2	5	4	1
TD	T	D	3T-16	25	3	1	6	2	1
TD	T	D	3T-16	27	5	0	8	0	1
TD	T	D	3T-16	35	4	1	8	1	1
TD	T	D	3T-16	41	3	0	6	5	0
TD	T	D	3T-16	44	3	1	6	3	1
TD	T	D	3T-16	47	2	1	7	2	0
TD	T	D	3T-16	51	2	1	6	3	1
TD	T	D	3T-16	52	1	1	7	5	0
TD	T	D	3T-16	63	1	1	9	1	1
TD	T	D	3T-16	64	1	2	9	2	1
TD	T	D	3T-16	76	3	1	7	1	1
TD	T	D	3T-16	81	1	0	9	3	0
TD	T	D	3T-16	82	2	1	7	2	1
TT	T	T	151	3	4	1	6	2	1
TT	T	T	151	5	4	1	3	2	1
TT	T	T	151	7	2	2	5	2	1
TT	T	T	151	8	2	3	6	1	1
TT	T	T	151	9	4	0	9	0	0
TT	T	T	151	10	2	1	6	4	0
TT	T	T	151	16	4	1	4	2	1
TT	T	T	151	18.2	2	2	6	3	1
TT	T	T	151	19	4	2	5	1	1
TT	T	T	151	21	4	0	4	3	0
TT	T	T	151	24	4	1	4	3	0
TT	T	T	151	26	3	1	7	2	0
TT	T	T	151	27	4	0	8	2	1
TT	T	T	151	31	3	2	2	3	1
TT	T	T	151	33	2	1	5	3	1
TT	T	T	191	1	4	1	9	2	0
TT	T	T	191	2	1	2	9	1	1
TT	T	T	191	3	1	1	8	4	0
TT	T	T	191	4	2	0	9	2	0
TT	T	T	191	5	3	3	7	3	0
TT	T	T	191	6	2	2	5	2	1
TT	T	T	191	8	2	0	6	6	0
TT	T	T	191	9	1	1	11	2	0
TT	T	T	191	13	5	4	5	1	0
TT	T	T	191	14	4	1	8	1	1
TT	T	T	191	15	4	3	5	3	1
TT	T	T	191	16	1	2	5	2	1
TT	T	T	191	19	1	2	6	4	1
TT	T	T	191	22	2	1	9	3	0
TT	T	T	191	25	2	1	5	4	1
TT	T	T	1T-4	4	2	0	6	5	1
TT	T	T	1T-4	5	4	0	8	1	1
TT	T	T	1T-4	6	5	1	6	4	1
TT	T	T	1T-4	1	2	1	6	1	0
TT	T	T	1T-4	9	4	2	8	2	0
TT	T	T	1T-4	10	3	0	5	6	1
TT	T	T	1T-4	11	2	0	7	4	1
TT	T	T	1T-4	14	2	3	7	1	0
TT	T	T	1T-4	12	1	1	7	1	1
TT	T	T	1T-4	17	4	0	4	4	0
TT	T	T	1T-4	13	5	0	10	1	0
TT	T	T	1T-4	15	0	3	4	4	0
TT	T	T	1T-4	16	2	0	6	4	0
TT	T	T	1T-4	19	1	1	8	4	1
TT	T	T	1T-4	20	5	0	4	5	0
TT	T	T	2T-33	3	1	0	7	3	1
TT	T	T	2T-33	4	0	1	10	3	0
TT	T	T	2T-33	5	1	1	7	3	0
TT	T	T	2T-33	6	2	2	6	3	1
TT	T	T	2T-33	7	1	1	6	3	1
TT	T	T	2T-33	8	2	1	4	5	1
TT	T	T	2T-33	9	0	1	6	4	1
TT	T	T	2T-33	10	1	0	4	5	1
TT	T	T	2T-33	11	2	3	4	1	1
TT	T	T	2T-33	12	1	0	9	1	0
TT	T	T	2T-33	14	3	0	2	5	1
TT	T	T	2T-33	17	2	1	4	3	1
TT	T	T	2T-33	18	3	0	8	2	0
TT	T	T	2T-33	19	3	1	6	2	1
TT	T	T	3T-24	2	2	2	9	0	1
TT	T	T	3T-24	3	2	1	7	4	0
TT	T	T	3T-24	7	0	4	6	4	1
TT	T	T	3T-24	8	4	1	8	3	0
TT	T	T	3T-24	9	2	1	9	1	0
TT	T	T	3T-24	10	1	2	7	5	1
TT	T	T	3T-24	12	2	2	9	1	0
TT	T	T	3T-24	13	0	1	11	2	1
TT	T	T	3T-24	16	5	0	5	4	0
TT	T	T	3T-24	17	2	0	7	3	0
TT	T	T	4T-8	1	2	3	1	4	1
TT	T	T	4T-8	3	2	3	4	1	0
TT	T	T	4T-8	4	3	3	4	3	0
TT	T	T	4T-8	6.1	3	1	5	2	0
TT	T	T	4T-8	6.2	2	1	6	3	0
TT	T	T	4T-8	9	2	0	7	4	0
TT	T	T	4T-8	12	4	0	6	6	0
TT	T	T	4T-8	14	4	1	5	1	1
TT	T	T	4T-8	16	5	1	4	3	0
TT	T	T	4T-8	17	2	1	5	6	1
TT	T	T	4T-8	18	6	0	5	4	0
TT	T	T	4T-8	19	2	1	8	2	0
TT	T	T	4T-8	22	4	2	7	2	0
TT	T	T	4T-8	23	1	1	4	4	1
TT	T	T	4T-8	24	6	1	4	3	0
TT	T	T	6T-24	275	4	1	9	2	1
TT	T	T	6T-24	7	4	0	5	3	1
TT	T	T	6T-24	345	6	0	2	2	0
TT	T	T	6T-24	1	2	1	6	7	0
TT	T	T	6T-24	278	2	1	9	3	0
TT	T	T	6T-24	6	2	1	10	3	0
TT	T	T	6T-24	342	2	0	6	7	0
TT	T	T	6T-24	335	2	1	6	1	1
TT	T	T	6T-24	291	4	0	5	3	1
TT	T	T	6T-24	292	6	0	2	3	0
TT	T	T	6T-24	4	2	0	6	4	0
TT	T	T	6T-24	265	2	1	6	4	0
TT	T	T	6T-24	267	4	0	6	6	0
TT	T	T	6T-24	9	3	0	3	8	0
TT	T	T	6T-24	312	4	1	6	5	0
DD	D	D	88-1-A5x63-1-C4-1	2	1	5	4	3	0
DD	D	D	88-1-A5x63-1-C4-1	4	1	1	9	3	1
DD	D	D	88-1-A5x63-1-C4-1	5	1	3	4	4	1
DD	D	D	88-1-A5x63-1-C4-1	6	4	2	5	4	0
DD	D	D	88-1-A5x63-1-C4-1	8	2	2	3	6	1
DD	D	D	88-1-A5x63-1-C4-1	9	0	6	6	3	0
DD	D	D	88-1-A5x63-1-C4-1	10	3	2	7	4	1
DD	D	D	88-1-A5x63-1-C4-1	11	4	1	7	3	1
DD	D	D	88-1-A5x63-1-C4-1	12	2	4	7	2	0
DD	D	D	88-1-A5x63-1-C4-1	13	4	5	3	0	1
DD	D	D	88-1-A5x63-1-C4-4	1	2	4	5	0	1
DD	D	D	88-1-A5x63-1-C4-4	2	0	5	5	3	1
DD	D	D	88-1-A5x63-1-C4-4	3	2	5	3	3	1
DD	D	D	88-1-A5x63-1-C4-4	4	1	4	4	3	1
DD	D	D	88-1-A5x63-1-C4-4	5	0	3	7	6	1
DD	D	D	88-1-A5x63-1-C4-4	6	3	3	4	3	0
DD	D	D	88-1-A5x63-1-C4-4	7	1	5	4	1	1
DD	D	D	88-1-A5x63-1-C4-6	1	0	3	5	3	1
DD	D	D	88-1-A5x63-1-C4-6	2	3	3	5	2	1
DD	D	D	88-1-A5x63-1-C4-6	3	2	6	3	2	0
DD	D	D	88-1-A5x63-1-C4-6	4	0	4	7	0	1
DD	D	D	88-1-A5x63-1-C4-6	5	1	5	4	2	1
DD	D	D	88-1-A5x63-1-C4-6	6	1	4	7	1	1
DD	D	D	88-1-A5x63-1-C4-6	8	4	4	4	1	1
DD	D	D	88-1-A5x63-1-C4-6	9	0	4	3	1	1
DD	D	D	P1-17	55	3	2	3	2	0
DD	D	D	P1-17	93	2	4	4	1	1
DD	D	D	P1-17	107	1	5	6	2	1
DD	D	D	P1-17	115	1	1	5	5	1
DD	D	D	P1-17	116	1	5	6	2	1
DD	D	D	P1-17	117	1	5	6	3	0
DD	D	D	P1-17	120	0	6	6	0	1
DD	D	D	P1-17	126	3	4	2	0	1
DD	D	D	P1-17	129	6	3	1	2	1
DD	D	D	P1-17	1065	0	2	6	4	1
DT	D	T	88-1-D4x88-1-A2-12	1	2	6	5	2	0
DT	D	T	88-1-D4x88-1-A2-12	2	1	5	4	1	1
DT	D	T	88-1-D4x88-1-A2-12	3	3	1	8	0	1
DT	D	T	88-1-D4x88-1-A2-12	5	4	4	2	4	1
DT	D	T	88-1-D4x88-1-A2-12	6	4	5	2	2	1
DT	D	T	88-1-D4x88-1-A2-12	8	4	2	3	2	1
DT	D	T	88-1-D4x88-1-A2-12	9	1	5	2	3	0
DT	D	T	88-1-D4x88-1-A2-12	10	1	5	5	2	1
DT	D	T	88-1-D4x88-1-A2-2	1	1	3	7	0	1
DT	D	T	88-1-D4x88-1-A2-2	2	2	2	5	5	1
DT	D	T	88-1-D4x88-1-A2-2	3	3	5	4	2	0
DT	D	T	88-1-D4x88-1-A2-2	4	4	2	1	3	1
DT	D	T	88-1-D4x88-1-A2-2	5	1	4	5	2	1
DT	D	T	88-1-D4x88-1-A2-2	6	3	4	3	3	1
DT	D	T	88-1-D4x88-1-A2-2	7	1	0	8	5	1
DT	D	T	88-1-D4x88-1-A2-2	8	2	5	3	4	1
DT	D	T	88-1-D4x88-1-A2-6	1	5	2	2	2	1
DT	D	T	88-1-D4x88-1-A2-6	2	6	1	2	3	1
DT	D	T	88-1-D4x88-1-A2-6	4	1	4	6	1	1
DT	D	T	88-1-D4x88-1-A2-6	5	1	3	5	2	1
DT	D	T	88-1-D4x88-1-A2-6	6	0	3	6	5	1
DT	D	T	88-1-D4x88-1-A2-6	8	3	0	4	3	1
DT	D	T	88-1-D4x88-1-A2-7	1	2	1	6	3	0
DT	D	T	88-1-D4x88-1-A2-7	2	3	1	5	3	0
DT	D	T	88-1-D4x88-1-A2-7	3	1	2	2	6	1
DT	D	T	88-1-D4x88-1-A2-7	4	7	2	3	3	0
DT	D	T	88-1-D4x88-1-A2-7	5	1	4	5	0	1
DT	D	T	88-1-D4x88-1-A2-7	6	3	3	4	4	1
DT	D	T	88-1-D4x88-1-A2-7	7	7	2	5	1	0
DT	D	T	88-1-D4x88-1-A2-7	7	1	4	5	3	1
DT	D	T	88-1-D4x88-1-A2-7	8	1	3	6	2	0
DT	D	T	88-1-D4x88-1-A2-7	9	3	3	5	2	0
DT	D	T	88-1-D4x88-1-A2-9	1	3	1	6	2	1
DT	D	T	88-1-D4x88-1-A2-9	2	3	2	4	3	1
DT	D	T	88-1-D4x88-1-A2-9	3	1	2	4	3	1
DT	D	T	88-1-D4x88-1-A2-9	4	3	2	5	2	1
DT	D	T	88-1-D4x88-1-A2-9	5	3	4	1	3	1
DT	D	T	88-1-D4x88-1-A2-9	6	3	5	2	4	1
DT	D	T	88-1-D4x88-1-A2-9	7	2	5	4	2	1
TD	T	D	88-1-A4x88-1-A6-16	1	4	3	5	0	1
TD	T	D	88-1-A4x88-1-A6-16	2	1	2	4	6	1
TD	T	D	88-1-A4x88-1-A6-16	3	2	8	3	3	1
TD	T	D	88-1-A4x88-1-A6-16	4	1	6	3	1	1
TD	T	D	88-1-A4x88-1-A6-16	5	3	2	6	3	0
TD	T	D	88-1-A4x88-1-A6-16	6	2	6	2	4	0
TD	T	D	88-1-A4x88-1-A6-16	7	1	4	4	3	1
TD	T	D	88-1-A4x88-1-A6-16	8	2	3	1	4	1
TD	T	D	88-1-A4x88-1-A6-16	9	2	4	2	7	0
TD	T	D	88-1-A4x88-1-A6-3	1	3	2	3	3	0
TD	T	D	88-1-A4x88-1-A6-3	1	1	3	5	2	1
TD	T	D	88-1-A4x88-1-A6-3	2	2	2	5	5	1
TD	T	D	88-1-A4x88-1-A6-3	3	1	2	5	4	1
TD	T	D	88-1-A4x88-1-A6-3	4	3	4	2	5	0
TD	T	D	88-1-A4x88-1-A6-3	5	0	3	8	3	1
TD	T	D	88-1-A4x88-1-A6-3	6	2	3	4	3	0
TD	T	D	88-1-A4x88-1-A6-3	8	2	2	2	6	1
TD	T	D	88-1-A4x88-1-A6-7	1	2	5	4	5	1
TD	T	D	88-1-A4x88-1-A6-7	3	1	5	5	1	0
TD	T	D	88-1-A4x88-1-A6-7	4	4	1	2	3	1
TD	T	D	88-1-A4x88-1-A6-7	5	3	4	3	1	1
TD	T	D	88-1-A4x88-1-A6-7	6	0	1	6	5	1
TD	T	D	88-1-A4x88-1-A6-7	7	2	4	5	2	1
TD	T	D	88-1-A4x88-1-A6-7	9	1	3	3	6	0
TT	T	T	88-1-A2x88-2-A3-10	1	0	4	5	5	0
TT	T	T	88-1-A2x88-2-A3-10	2	0	2	4	4	0
TT	T	T	88-1-A2x88-2-A3-10	3	0	2	5	4	0
TT	T	T	88-1-A2x88-2-A3-10	4	0	1	2	9	1
TT	T	T	88-1-A2x88-2-A3-10	5	0	2	8	2	0
TT	T	T	88-1-A2x88-2-A3-10	6	1	4	4	4	1
TT	T	T	88-1-A2x88-2-A3-7	1	0	5	3	7	0
TT	T	T	88-1-A2x88-2-A3-7	2	2	6	2	2	1
TT	T	T	88-1-A2x88-2-A3-7	3	0	3	7	3	0
TT	T	T	88-1-A2x88-2-A3-7	4	3	5	3	3	1
TT	T	T	88-1-A2x88-2-A3-7	5	2	1	6	2	1
TT	T	T	88-1-A2x88-2-A3-7	6	3	0	3	7	1
TT	T	T	P1-68	1013	2	2	7	3	1
TT	T	T	P1-68	1022	2	0	5	5	0
TT	T	T	P1-68	1142	0	0	8	7	0
TT	T	T	P1-68	1154	3	1	2	5	0
TT	T	T	P1-68	1174	1	1	8	4	0
TT	T	T	P1-68	1178	4	1	2	2	1
TT	T	T	P1-68	1184	3	1	6	3	0
TT	T	T	P1-68	1185	4	0	3	5	1
TT	T	T	P1-68	1195	2	2	4	5	0
TT	T	T	P1-68	1204	3	2	1	6	1
